# Supplementary material for: Palladium-catalyzed allene synthesis enabled by β-hydrogen elimination from sp2-carbon
Source: Nat Commun. 2021 Feb 1;12:728. doi: 10.1038/s41467-020-20740-w (PMC7851150; doi:10.1038/s41467-020-20740-w)
Supplement: Supplementary file 3 — Supplementary Data 1 [file 41467_2020_20740_MOESM3_ESM.zip]

Archive with 1 entries (1 files):
- 264485_2_data_set_5139150_qkqvk3 (3).docx
